# Supplementary material for: Interdisciplinary Study of the Clinical Phenotype of Patients with Fibrodysplasia Ossificans Progressiva (FOP) in Dental Practice: A Cross-Sectional Clinical–Statistical Analysis
Source: J Clin Med. 2026 May 20;15(10):3951. doi: 10.3390/jcm15103951 (PMC13207639; doi:10.3390/jcm15103951)
Supplement: Supplementary file 1 [file jcm-15-03951-s001.zip]

Archive with 1 entries (1 files):
- jcm-4312388-supplementary.pdf
